# Supplementary material for: ﻿A revision of the genus Cistanche (Orobanchaceae) in Israel, and considerations for its taxonomic circumscription in the Middle East
Source: PhytoKeys. 2025 Aug 1;260:213–36. doi: 10.3897/phytokeys.260.158426 (PMC12334923; doi:10.3897/phytokeys.260.158426)
Supplement: XML Treatment for Cistanche mimii [file phytokeys.260.158426-treatment1.xml]

<!DOCTYPE tp:taxon-treatment
  PUBLIC "-//TaxonX//DTD Taxonomic Treatment Publishing DTD v0 20100105//EN" "tax-treatment-NSO.dtd">
<tp:taxon-treatment xmlns:tp="http://www.plazi.org/taxpub"><tp:treatment-meta><kwd-group><label>Taxon classification</label><kwd>
                <named-content content-type="kingdom">Plantae</named-content>
              </kwd><kwd>
                <named-content content-type="order">Lamiales</named-content>
              </kwd><kwd>
                <named-content content-type="family">Orobanchaceae</named-content>
              </kwd></kwd-group><mixed-citation publication-type="journal"><person-group><name><surname>Ben-Natan</surname><given-names>Dar</given-names></name><name><surname>Thorogood</surname><given-names>Chris</given-names></name></person-group><article-title>﻿A revision of the genus <italic><tp:taxon-name><tp:taxon-name-part taxon-name-part-type="genus" reg="Cistanche">Cistanche</tp:taxon-name-part></tp:taxon-name></italic> (<tp:taxon-name><tp:taxon-name-part taxon-name-part-type="family">Orobanchaceae</tp:taxon-name-part></tp:taxon-name>) in Israel, and considerations for its taxonomic circumscription in the Middle East</article-title><source>PhytoKeys</source><day>01</day><month>08</month><year>2025</year><volume>260</volume><fpage>213</fpage><lpage>236</lpage><pub-id pub-id-type="doi">10.3897/phytokeys.260.158426</pub-id></mixed-citation></tp:treatment-meta><tp:nomenclature><label>﻿</label><tp:taxon-name>
              <object-id xmlns:xlink="http://www.w3.org/1999/xlink" content-type="arpha" xlink:type="simple">429FB37D-A79E-5C8A-A821-63BE33D43E22</object-id>
              <tp:taxon-name-part taxon-name-part-type="genus" reg="Cistanche">Cistanche</tp:taxon-name-part>
              <tp:taxon-name-part taxon-name-part-type="species" reg="mimii">mimii</tp:taxon-name-part>
              <object-id xmlns:xlink="http://www.w3.org/1999/xlink" content-type="ipni" xlink:type="simple">urn:lsid:ipni.org:names:77366410-1</object-id>
            </tp:taxon-name><tp:taxon-authority>Ben-Natan &amp; Thorogood</tp:taxon-authority><tp:taxon-status xmlns:xlink="http://www.w3.org/1999/xlink" xlink:type="simple">sp. nov.</tp:taxon-status></tp:nomenclature><tp:treatment-sec sec-type="type material" id="SECID0E3XAE"><title>Type materials.</title><p><bold><italic>Holotype</italic></bold>: Israel • central Negev desert, upper Nahal Zin, SW of Avdat, loess terraces at the side of rout 40, coor <named-content xmlns:xlink="http://www.w3.org/1999/xlink" content-type="dwc:verbatimCoordinates" xlink:type="simple"><named-content content-type="geo-json" specific-use="{&#34;type&#34;:&#34;Point&#34;,&#34;coordinates&#34;:[34.768361,30.783056]}" id="NCID0EKYAE" xlink:type="simple">30°46'59.0"N, 34°46'06.1"E</named-content></named-content>, 570 m, parasitic on <italic><tp:taxon-name><tp:taxon-name-part taxon-name-part-type="genus" reg="Haloxylon">Haloxylon</tp:taxon-name-part><tp:taxon-name-part taxon-name-part-type="species" reg="scoparium">scoparium</tp:taxon-name-part></tp:taxon-name></italic> Pomel, 31.Mar.2023. <italic>Dar Ben-Natan</italic> (HUJ135080!)</p><p><bold><italic>Isotypes</italic></bold>: Israel • central Negev desert, upper Nahal Zin, SW of Avdat, loess terraces at the side of rout 40, coor <named-content xmlns:xlink="http://www.w3.org/1999/xlink" content-type="dwc:verbatimCoordinates" xlink:type="simple"><named-content content-type="geo-json" specific-use="{&#34;type&#34;:&#34;Point&#34;,&#34;coordinates&#34;:[34.768361,30.783056]}" id="NCID0EGZAE" xlink:type="simple">30°46'59.0"N, 34°46'06.1"E</named-content></named-content>, 570 m, parasitic on <italic><tp:taxon-name><tp:taxon-name-part taxon-name-part-type="genus" reg="Haloxylon">Haloxylon</tp:taxon-name-part><tp:taxon-name-part taxon-name-part-type="species" reg="scoparium">scoparium</tp:taxon-name-part></tp:taxon-name></italic> Pomel, 31.Mar.2023. <italic>Dar Ben-Natan</italic> (HUJ135077!, HUJ135081!, HUJ135079!, HUJ135078!, HUJ135076!, TELA4908!)</p></tp:treatment-sec><tp:treatment-sec sec-type="description" id="SECID0EYZAE"><title>Description.</title><p>A holoparasitic (achlorophyllous) herb, with a thick, glabrous stem, often lanuginose in the lower part of the inflorescence and immediately beneath, swollen and fleshy at the base. Plant short, up to 30 cm, conspicuously floccose-lanuginose to arachnoid-hairy in bud. Lower scales dense, imbricate, fleshy ovate-triangular, brown to purplish, weakly villous on margins or completely glabrous. Middle and upper scales ovate-triangular, shortly villous on the margins or completely glabrous. Floral bracts lanceolate, entire, non-scarious, non-serrulate, grey-brown to pink or dark purple, covered at least partially on outer side and on the margins with floccose-lanuginose, partly caducous hairs, often matted and capturing loess particles in between them, more rarely glabrescent and lanate only on the margins, 5–10 × 7–15 mm. Inflorescence an obtuse to broadly lanceolate raceme, up to 25 cm long and 8 cm in diameter. Floral bracts longer than calyx. Floral bracteoles 2, linear, 1–3 × 10–20 mm, grey-brown to purple, entire, non-scarious, sparsely floccose-lanuginose to glabrescent on outer side, lanate at margins, attached to the base of the calyx and usually more or less as long as the calyx. Calyx campanulate or tubular-campanulate, zygomorphic, 10–20 mm. Calyx lobes 4–5, unequal, oblong-lanceolate, entire, sometimes slightly serrulate at the margin, sparsely floccose-lanuginose to glabrescent on the exterior, lanate along the margins. The upper lobe, if present, 1–4 × 1–7, much shorter than the rest (4–5 × 6–13) or entirely missing. Corolla infundibuliform, pentamerous, almost regular, 25–35 mm. Corolla tube externally cream to flesh-coloured, sometimes tinged lilac or mauve, and internally yellow, suffused with small dark purple or black dots, with two well-pronounced yellow folds at the throat. Corolla tube arched beneath the middle. Inner tube glabrescent to slightly pubescent. Limb pale cream to fleshy pink-brown, sometimes tinged lilac, pink or mauve, especially externally (more visible in bud), 15–30 mm in diameter. Corolla lobes 5, rounded, sparsely lanuginose on the inner side, lanate at the margins, the upper ones slightly smaller than the other 3, usually wider than long. Stamens 4, inserted near the base of the tube, included. Filaments 10–17 mm, densely villous-lanate at the base, glabrous elsewhere. Anthers 2–3.5 × 4–5.5 mm, densely pilose, narrowly acuminate. Stigma lobes whitish to yellowish. Ovary elliptic, white or purplish-white with a yellow ring at base, 4–10 × 9–13 mm. Capsules globose, dark brown, 10–13 × 13–18 mm, always dehiscent with 2 valves. Fl. March-April.</p></tp:treatment-sec><tp:treatment-sec sec-type="habitat" id="SECID0E4ZAE"><title>Habitat and prevalence.</title><p>Found in Israel on loess plateaus and rocky slopes in the central Negev ridges from Yeruham to Mt. Sagi. Blooming time varies with annual rainfall, but generally falls between February to May. Collected in the 1920s by Eig, Zohary and Feinbrun-Dothan in the eastern Gilead in N Jordan as well. In the Negev it is rare, known from only 10 localities, most of which comprise small, highly local populations.</p></tp:treatment-sec><tp:treatment-sec sec-type="host" id="SECID0EC1AE"><title>Hosts.</title><p>Parasitic on <italic><tp:taxon-name><tp:taxon-name-part taxon-name-part-type="genus" reg="Haloxylon">Haloxylon</tp:taxon-name-part><tp:taxon-name-part taxon-name-part-type="species" reg="scoparium">scoparium</tp:taxon-name-part></tp:taxon-name></italic> Pomel and possibly on other chamaephytes in the <tp:taxon-name><tp:taxon-name-part taxon-name-part-type="family">Amaranthaceae</tp:taxon-name-part></tp:taxon-name>, such as <italic><tp:taxon-name><tp:taxon-name-part taxon-name-part-type="genus" reg="Haloxylon">Haloxylon</tp:taxon-name-part><tp:taxon-name-part taxon-name-part-type="species" reg="negevensis">negevensis</tp:taxon-name-part></tp:taxon-name></italic> (Iljin &amp; Zihary) Boulos 1995 and <italic><tp:taxon-name><tp:taxon-name-part taxon-name-part-type="genus" reg="Agathophora">Agathophora</tp:taxon-name-part><tp:taxon-name-part taxon-name-part-type="species" reg="alopecuroides">alopecuroides</tp:taxon-name-part></tp:taxon-name></italic> (Delile) Fenzl ex Bunge 1862.</p></tp:treatment-sec><tp:treatment-sec sec-type="etymology" id="SECID0EO2AE"><title>Etymology.</title><p>The species is named in honour of Mimi (Miriam) Ron, an accomplished field botanist and surveyor and dear friend and teacher to the first author, who was a helpful companion to the field observations and collections presented in this paper.</p></tp:treatment-sec><tp:treatment-sec sec-type="notes" id="SECID0ET2AE"><title>Notes.</title><p>In bloom, the plants were found by the authors to emit a strong, pleasant odour, somewhat similar to that of a citron (<italic><tp:taxon-name><tp:taxon-name-part taxon-name-part-type="genus" reg="Citrus">Citrus</tp:taxon-name-part><tp:taxon-name-part taxon-name-part-type="species" reg="medica">medica</tp:taxon-name-part></tp:taxon-name></italic> L. 1753.)</p></tp:treatment-sec><tp:treatment-sec sec-type="material" id="SECID0EE3AE"><title>Specimens examined.</title><p><italic><tp:taxon-name><tp:taxon-name-part taxon-name-part-type="genus" reg="Cistanche">C.</tp:taxon-name-part><tp:taxon-name-part taxon-name-part-type="species" reg="mimii">mimii</tp:taxon-name-part></tp:taxon-name></italic> (<bold><italic>Paratypes</italic></bold>): Israel • central Negev desert, Wadi Nafah near Avdat, 1.April.1945. Daniel Zohary (HUJ123605!); Israel • central Negev desert, Wadi Murra. Yoav Waisel (HUJ123608!); Israel • central Negev, South of Avdat, 17.May.1979. Prusbul L. (HUJ123667!); Israel • central Negev desert, near Avdat, Nabatean loess terrace at the banks of upper Nahal Zin, west of road 40, coor <named-content xmlns:xlink="http://www.w3.org/1999/xlink" content-type="dwc:verbatimCoordinates" xlink:type="simple"><named-content content-type="geo-json" specific-use="{&#34;type&#34;:&#34;Point&#34;,&#34;coordinates&#34;:[34.766639,30.782556]}" id="NCID0E23AE" xlink:type="simple">30°46'57.2"N, 34°45'59.9"E</named-content></named-content>, 560 m, Parasite on <italic><tp:taxon-name><tp:taxon-name-part taxon-name-part-type="genus" reg="Haloxylon">Haloxylon</tp:taxon-name-part><tp:taxon-name-part taxon-name-part-type="species" reg="scoparium">scoparium</tp:taxon-name-part></tp:taxon-name></italic> Pomel, 7.March.2018. Dar Ben-Natan (HUJ133783!); Israel • central Negev desert, south-western Makhtesh Ramon, Maavar Arod, coor <named-content xmlns:xlink="http://www.w3.org/1999/xlink" content-type="dwc:verbatimCoordinates" xlink:type="simple"><named-content content-type="geo-json" specific-use="{&#34;type&#34;:&#34;Point&#34;,&#34;coordinates&#34;:[34.656222,30.499778]}" id="NCID0EO4AE" xlink:type="simple">30°29'59.2"N, 34°39'22.4"E</named-content></named-content>, 85 m, 5.May.2019. Yedidya Shmuel (HUJ1006363!); Israel • central Negev desert, south of Yeruham, Loess platform at the bank of upper Nahal Revivim, coor <named-content xmlns:xlink="http://www.w3.org/1999/xlink" content-type="dwc:verbatimCoordinates" xlink:type="simple"><named-content content-type="geo-json" specific-use="{&#34;type&#34;:&#34;Point&#34;,&#34;coordinates&#34;:[34.894250,30.966556]}" id="NCID0EW4AE" xlink:type="simple">30°57'59.6"N, 34°53'39.3"E</named-content></named-content>, 490 m, Parasitic on <italic><tp:taxon-name><tp:taxon-name-part taxon-name-part-type="genus" reg="Haloxylon">Haloxylon</tp:taxon-name-part><tp:taxon-name-part taxon-name-part-type="species" reg="scoparium">scoparium</tp:taxon-name-part></tp:taxon-name></italic> Pomel, 12.April.2020. Dar Ben-Natan (HUJ133782!); Israel • central Negev desert, near Avdat, side of road 40, coor <named-content xmlns:xlink="http://www.w3.org/1999/xlink" content-type="dwc:verbatimCoordinates" xlink:type="simple"><named-content content-type="geo-json" specific-use="{&#34;type&#34;:&#34;Point&#34;,&#34;coordinates&#34;:[34.768722,30.783611]}" id="NCID0EJ5AE" xlink:type="simple">30°47'01.0"N, 34°46'07.4"E</named-content></named-content>, 570 m, parasitic on <italic><tp:taxon-name><tp:taxon-name-part taxon-name-part-type="genus" reg="Haloxylon">Haloxylon</tp:taxon-name-part><tp:taxon-name-part taxon-name-part-type="species" reg="scoparium">scoparium</tp:taxon-name-part></tp:taxon-name></italic> Pomel, 14.April.2020. Dar Ben-Natan (TELA2070!); Israel • central Negev desert, near Avdat, sides of road 40, coor <named-content xmlns:xlink="http://www.w3.org/1999/xlink" content-type="dwc:verbatimCoordinates" xlink:type="simple"><named-content content-type="geo-json" specific-use="{&#34;type&#34;:&#34;Point&#34;,&#34;coordinates&#34;:[34.768722,30.783611]}" id="NCID0E35AE" xlink:type="simple">30°47'01.0"N, 34°46'07.4"E</named-content></named-content>, 570 m, parasitic on <italic><tp:taxon-name><tp:taxon-name-part taxon-name-part-type="genus" reg="Haloxylon">Haloxylon</tp:taxon-name-part><tp:taxon-name-part taxon-name-part-type="species" reg="scoparium">scoparium</tp:taxon-name-part></tp:taxon-name></italic> Pomel, 18.April.2021. Dar Ben-Natan (HUJ133785!); Israel • Negev, rout 40, 1 km S of Avdat, sides of road. 19.Mar. 2022, Yael Orgad (HUJ133359!); Israel • Central Negev desert, SW of Yeruham, coor: <named-content xmlns:xlink="http://www.w3.org/1999/xlink" content-type="dwc:verbatimCoordinates" xlink:type="simple"><named-content content-type="geo-json" specific-use="{&#34;type&#34;:&#34;Point&#34;,&#34;coordinates&#34;:[34.894278,30.966611]}" id="NCID0EP6AE" xlink:type="simple">30°57'59.8"N, 34°53'39.4"E</named-content></named-content>, alt: 480 m. Loess slopes above upper Nahal Revivim, at the foots of Yeruham anticline. 31.3.2023. Dar Ben-Natan (HUJ135074!, HUJ135075!); Israel • Avdat, loess, 24.4.2023, A. Singer and T. Faraj (TELA4747!); JORDAN, E. Gilead, ascent to Yabok River (Zarqa River), 8.May.1927, Eig A., Zohary M. &amp; Feinbrun N. (HUJ123609!, HUJ123611!).</p><p><italic><tp:taxon-name><tp:taxon-name-part taxon-name-part-type="genus" reg="Cistanche">C.</tp:taxon-name-part><tp:taxon-name-part taxon-name-part-type="species" reg="fissa">fissa</tp:taxon-name-part></tp:taxon-name></italic>: Azerbaijan • prov. Gandzha, distr. Kazach, inter pontem, Krasny-Most, et. p. Kazach-Begly, 2.May.1927. A. Kolakowsky (HUJ133396!).</p><p><italic><tp:taxon-name><tp:taxon-name-part taxon-name-part-type="genus" reg="Cistanche">C.</tp:taxon-name-part><tp:taxon-name-part taxon-name-part-type="species" reg="salsa">salsa</tp:taxon-name-part></tp:taxon-name></italic>: Turkey • Env. of Chihanbeyli, 25.May.1953. B. Kasapligil (HUJ123619!).</p></tp:treatment-sec></tp:taxon-treatment>
