# Supplementary material for: ﻿A revision of the genus Cistanche (Orobanchaceae) in Israel, and considerations for its taxonomic circumscription in the Middle East
Source: PhytoKeys. 2025 Aug 1;260:213–36. doi: 10.3897/phytokeys.260.158426 (PMC12334923; doi:10.3897/phytokeys.260.158426)
Supplement: XML Treatment for Cistanche tubulosa [file phytokeys.260.158426-treatment2.xml]

<!DOCTYPE tp:taxon-treatment
  PUBLIC "-//TaxonX//DTD Taxonomic Treatment Publishing DTD v0 20100105//EN" "tax-treatment-NSO.dtd">
<tp:taxon-treatment xmlns:tp="http://www.plazi.org/taxpub"><tp:treatment-meta><kwd-group><label>Taxon classification</label><kwd>
                <named-content content-type="kingdom">Plantae</named-content>
              </kwd><kwd>
                <named-content content-type="order">Lamiales</named-content>
              </kwd><kwd>
                <named-content content-type="family">Orobanchaceae</named-content>
              </kwd></kwd-group><mixed-citation publication-type="journal"><person-group><name><surname>Ben-Natan</surname><given-names>Dar</given-names></name><name><surname>Thorogood</surname><given-names>Chris</given-names></name></person-group><article-title>﻿A revision of the genus <italic><tp:taxon-name><tp:taxon-name-part taxon-name-part-type="genus" reg="Cistanche">Cistanche</tp:taxon-name-part></tp:taxon-name></italic> (<tp:taxon-name><tp:taxon-name-part taxon-name-part-type="family">Orobanchaceae</tp:taxon-name-part></tp:taxon-name>) in Israel, and considerations for its taxonomic circumscription in the Middle East</article-title><source>PhytoKeys</source><day>01</day><month>08</month><year>2025</year><volume>260</volume><fpage>213</fpage><lpage>236</lpage><pub-id pub-id-type="doi">10.3897/phytokeys.260.158426</pub-id></mixed-citation></tp:treatment-meta><tp:nomenclature><label>﻿</label><tp:taxon-name>
              <object-id xmlns:xlink="http://www.w3.org/1999/xlink" content-type="arpha" xlink:type="simple">C3EA47B1-4180-584B-A962-CC69FC406843</object-id>
              <tp:taxon-name-part taxon-name-part-type="genus" reg="Cistanche">Cistanche</tp:taxon-name-part>
              <tp:taxon-name-part taxon-name-part-type="species" reg="tubulosa">tubulosa</tp:taxon-name-part>
            </tp:taxon-name><tp:taxon-authority>(Schenk) Wight ex Hook. f.</tp:taxon-authority><tp:nomenclature-citation-list><tp:nomenclature-citation><tp:taxon-name>
                  <tp:taxon-name-part taxon-name-part-type="genus" reg="Phelypaea"/>
                  <tp:taxon-name-part taxon-name-part-type="species" reg="tubulosa"/>
                </tp:taxon-name><comment>≡ <tp:taxon-name><tp:taxon-name-part taxon-name-part-type="genus" reg="Phelypaea">Phelypaea</tp:taxon-name-part><tp:taxon-name-part taxon-name-part-type="species" reg="tubulosa">tubulosa</tp:taxon-name-part></tp:taxon-name> Schenk, Sp. Pl. Aegypt. 23–24 (October 1840) [basionym]. </comment></tp:nomenclature-citation></tp:nomenclature-citation-list></tp:nomenclature><tp:treatment-sec sec-type="description" id="SECID0EBCAG"><title>Description.</title><p>A holoparasitic (achlorophyllous), glabrous herb, with a stout stem, swollen at the base. Plant robust, 30–130 cm, stem dirty-white or grey, 15–40 mm in diameter. Lower scales dense, constricted, entire, triangular, yellowish-white, grey or dark grey, 5–10 × 5–10 mm. Middle and upper scales and floral bracts triangular-lanceolate, entire, scarious and variably, often markedly serrate along the margins, dirty-white to grey, 7–15 × 15–30 mm. Inflorescence a dense, many-flowered spike, 20–100 cm long, 4–15 cm in diameter. Floral bracts about as long as calyx or somewhat longer. Floral bracteoles 2, linear or lanceolate, obtuse, 2–6 × 10–20 mm, white to grey, scarious and serrate along the margin, attached to the calyx base and equal or slightly shorter than calyx. Calyx tubular-campanulate, dirty-white to grey, 10–22 mm. Calyx lobes 5, equal or subequal with one slightly shorter lobe, oblong-rounded, entire, scarious and serrate at the margin. The upper lobe shorter than the rest by up to 3 mm. Corolla infundibuliform, pentamerous, 35–45 mm. Corolla tube bright yellow, with two shallow, yellow folds inside. Corolla tube arched beneath the middle. Inner tube more or less short-pubescent around the filament bases and glabrous elsewhere. Limb usually bright yellow, sometimes slightly tinged crimson (especially conspicuous in bud), 15–30 mm in diameter. Corolla lobes 5, rounded, equal or the upper ones slightly smaller than the other 3, usually wider than long. Stamens 4, inserted at the base of the tube, included. Filaments 20–25 mm, densely pubescent at the base and weakly, very short-pubescent or glabrous above. Anthers 3 × 5 mm, densely lanuginose, rounded-elliptic to apiculate. Ovary ovate, 4–5 × 10–12 mm, white or yellowish-white with a yellow ring at base, dark brown when dry. Capsules ovoid-globose, 12–20 × 15–20 mm, dehiscent with 2(-3–4) valves. Fl. January-April.</p></tp:treatment-sec><tp:treatment-sec sec-type="habitat" id="SECID0EGCAG"><title>Habitat and prevalence.</title><p>Wadis in the desert. Along the Rift Valley from the southern Jordan River to Eilat, in the eastern and southern Judean desert, and the central and southern Negev desert. Fairly common in its habitat.</p></tp:treatment-sec><tp:treatment-sec sec-type="host" id="SECID0ELCAG"><title>Host.</title><p>Mostly <italic><tp:taxon-name><tp:taxon-name-part taxon-name-part-type="genus" reg="Tamarix">Tamarix</tp:taxon-name-part></tp:taxon-name></italic> ssp. from <italic><tp:taxon-name><tp:taxon-name-part taxon-name-part-type="genus" reg="Tamarix">T.</tp:taxon-name-part><tp:taxon-name-part taxon-name-part-type="species" reg="nilotica">nilotica</tp:taxon-name-part></tp:taxon-name></italic> (Erenb.) Bunge. group and <italic><tp:taxon-name><tp:taxon-name-part taxon-name-part-type="genus" reg="Atriplex">Atriplex</tp:taxon-name-part><tp:taxon-name-part taxon-name-part-type="species" reg="halimus">halimus</tp:taxon-name-part></tp:taxon-name></italic> L. Probably other desert shrubs, especially in the <tp:taxon-name><tp:taxon-name-part taxon-name-part-type="family">Amaranthaceae</tp:taxon-name-part></tp:taxon-name>.</p></tp:treatment-sec><tp:treatment-sec sec-type="notes" id="SECID0ETDAG"><title>Notes.</title><p>see <italic><tp:taxon-name><tp:taxon-name-part taxon-name-part-type="genus" reg="Cistanche">C.</tp:taxon-name-part><tp:taxon-name-part taxon-name-part-type="species" reg="tinctoria">tinctoria</tp:taxon-name-part></tp:taxon-name></italic>. <italic><tp:taxon-name><tp:taxon-name-part taxon-name-part-type="genus" reg="Cistanche">C.</tp:taxon-name-part><tp:taxon-name-part taxon-name-part-type="species" reg="tubulosa">tubulosa</tp:taxon-name-part></tp:taxon-name></italic> can be found in mixed populations with either <italic><tp:taxon-name><tp:taxon-name-part taxon-name-part-type="genus" reg="Cistanche">C.</tp:taxon-name-part><tp:taxon-name-part taxon-name-part-type="species" reg="laxiflora">laxiflora</tp:taxon-name-part></tp:taxon-name></italic> or <italic><tp:taxon-name><tp:taxon-name-part taxon-name-part-type="genus" reg="Cistanche">C.</tp:taxon-name-part><tp:taxon-name-part taxon-name-part-type="species" reg="violacea">violacea</tp:taxon-name-part></tp:taxon-name></italic>, and there is evidence of hybridization with the latter.</p></tp:treatment-sec><tp:treatment-sec sec-type="material" id="SECID0EFFAG"><title>Specimens examined.</title><p>Israel • (Palestine), Lower Jordan Valley, plain of Jerico, 27.May.1905. Dinsmore J. E. (HUJ123660!); Israel • Judean desert, Wadi ‘Ghar, 26.March.1929. Gabrielith R. (HUJ123662!); Israel • southern Negev, Wadi ‘Ideid (Nahal ‘Arod), between Khiar ‘Ideid (Be’erot ‘Oded) and Gebel ‘Oreif (Har ‘Arif), 21.April.1946. Zohary D. (HUJ123669!); Israel • Arava Valley, Ein Hosb (En-Hatzeva), 9.April.1950. Near spring, on roots of <italic><tp:taxon-name><tp:taxon-name-part taxon-name-part-type="genus" reg="Tamarix">Tamarix</tp:taxon-name-part><tp:taxon-name-part taxon-name-part-type="species" reg="maris-mortui">maris-mortui</tp:taxon-name-part></tp:taxon-name></italic> Gutmann, Zohary D. (HUJ123664!); Israel • Arava Valley, 82 km N of Eilat, Wadi bed, 13.March.1951. Orshan G. &amp; Zohary D. (HUJ123666!); Israel • Env. of Dead Sea, env. of Masada, 7.March.1954. D’Angelis Y. (HUJ123626!); Israel • Env. of south Dead Sea, 23.March.1954. Zohary M. (HUJ123627!) Israel • Dead Sea area, En-Gedi, Nahal David, 18.March.1961. Fuchs S. (HUJ123625!); Israel • central Negev, Ein Avdat, 8.April.1968. Prusbul L. (HUJ123668!); Israel • (Palestine), 15 km S of Jericho, on edge of Dead Sea, 13.February.1987. Musselman L. Y. (HUJ123623!, HUJ123624!); Israel • (Palestine), Samaria, Far’a Valley, Nahal Tirtsa, SE of Adam junction, 26.February.2001. Ur Y. (HUJ123630!); Israel • Negev desert, Makhtesh Ramon, Ein-Saharonim, coor. <named-content xmlns:xlink="http://www.w3.org/1999/xlink" content-type="dwc:verbatimCoordinates" xlink:type="simple"><named-content content-type="geo-json" specific-use="{&#34;type&#34;:&#34;Point&#34;,&#34;coordinates&#34;:[34.938056,30.600167]}" id="NCID0EZFAG" xlink:type="simple">30°36'00.6"N, 34°56'17.0"E</named-content></named-content>, 300 m, Wet, somewhat saline sandy banks of a small freshwater stream, 14 April 2020. Dar Ben-Natan (HUJ1005812!). Israel • N. Arava Valley, Lower Ein Gidron, N. of Hatzeva, sand and grit, near flowing water, coor. <named-content xmlns:xlink="http://www.w3.org/1999/xlink" content-type="dwc:verbatimCoordinates" xlink:type="simple"><named-content content-type="geo-json" specific-use="{&#34;type&#34;:&#34;Point&#34;,&#34;coordinates&#34;:[35.276194,30.796028]}" id="NCID0EBGAG" xlink:type="simple">30°47'45.7"N, 35°16'34.3"E</named-content></named-content>, 190 m, 25.May.2022. parasitic on <italic><tp:taxon-name><tp:taxon-name-part taxon-name-part-type="genus" reg="Tamarix">T.</tp:taxon-name-part><tp:taxon-name-part taxon-name-part-type="species" reg="nilotica">nilotica</tp:taxon-name-part></tp:taxon-name></italic> (Ehrenb.) Bunge. Dar Ben-Natan (HUJ1000047!); Israel • Arava Valley, north of Tzofar, western side of road 90, Nahal Shivya, coor <named-content xmlns:xlink="http://www.w3.org/1999/xlink" content-type="dwc:verbatimCoordinates" xlink:type="simple"><named-content content-type="geo-json" specific-use="{&#34;type&#34;:&#34;Point&#34;,&#34;coordinates&#34;:[35.187861,30.566806]}" id="NCID0EUGAG" xlink:type="simple">30°34'00.5"N, 35°11'16.3"E</named-content></named-content>, 50 m, parasitic on <italic><tp:taxon-name><tp:taxon-name-part taxon-name-part-type="genus" reg="Atriplex">Atriplex</tp:taxon-name-part><tp:taxon-name-part taxon-name-part-type="species" reg="halimus">halimus</tp:taxon-name-part></tp:taxon-name></italic> L., containing fruiting capsules dehiscent by 3 and 4 valves 7.May.2021. Dar Ben-Natan (TELA2796!); Israel • Judean Desert, Side of Arad to Dead Sea road, coor <named-content xmlns:xlink="http://www.w3.org/1999/xlink" content-type="dwc:verbatimCoordinates" xlink:type="simple"><named-content content-type="geo-json" specific-use="{&#34;type&#34;:&#34;Point&#34;,&#34;coordinates&#34;:[35.296528,31.177639]}" id="NCID0EHHAG" xlink:type="simple">31°10'39.5"N, 35°17'47.5"E</named-content></named-content>, 150 m, parasitic on <italic><tp:taxon-name><tp:taxon-name-part taxon-name-part-type="genus" reg="Atriplex">Atriplex</tp:taxon-name-part><tp:taxon-name-part taxon-name-part-type="species" reg="halimus">halimus</tp:taxon-name-part></tp:taxon-name></italic> L., containing fruiting capsules dehiscent by 4 valves 7.May.2021. Dar Ben-Natan (TELA2797!); Israel • Judean Desert, Side of Arad to Dead Sea road, Nahal Zahav, coor <named-content xmlns:xlink="http://www.w3.org/1999/xlink" content-type="dwc:verbatimCoordinates" xlink:type="simple"><named-content content-type="geo-json" specific-use="{&#34;type&#34;:&#34;Point&#34;,&#34;coordinates&#34;:[35.311306,31.173139]}" id="NCID0E1HAG" xlink:type="simple">31°10'23.3"N, 35°18'40.7"E</named-content></named-content>, 110 m, parasitic on <italic><tp:taxon-name><tp:taxon-name-part taxon-name-part-type="genus" reg="Atriplex">Atriplex</tp:taxon-name-part><tp:taxon-name-part taxon-name-part-type="species" reg="halimus">halimus</tp:taxon-name-part></tp:taxon-name></italic> L., containing fruiting capsules dehiscent by 4 valves 7.May.2021. Dar Ben-Natan (HUJ134826!); Israel • Judean desert, Lower Nahal Og, containing capsules dehiscent by 3–4 valves, 1.Oct.2022, Dar Ben-Natan (HUJ1005811!);</p></tp:treatment-sec></tp:taxon-treatment>
