# Supplementary material for: ﻿A revision of the genus Cistanche (Orobanchaceae) in Israel, and considerations for its taxonomic circumscription in the Middle East
Source: PhytoKeys. 2025 Aug 1;260:213–36. doi: 10.3897/phytokeys.260.158426 (PMC12334923; doi:10.3897/phytokeys.260.158426)
Supplement: XML Treatment for Cistanche tinctoria [file phytokeys.260.158426-treatment3.xml]

<!DOCTYPE tp:taxon-treatment
  PUBLIC "-//TaxonX//DTD Taxonomic Treatment Publishing DTD v0 20100105//EN" "tax-treatment-NSO.dtd">
<tp:taxon-treatment xmlns:tp="http://www.plazi.org/taxpub"><tp:treatment-meta><kwd-group><label>Taxon classification</label><kwd>
                <named-content content-type="kingdom">Plantae</named-content>
              </kwd><kwd>
                <named-content content-type="order">Lamiales</named-content>
              </kwd><kwd>
                <named-content content-type="family">Orobanchaceae</named-content>
              </kwd></kwd-group><mixed-citation publication-type="journal"><person-group><name><surname>Ben-Natan</surname><given-names>Dar</given-names></name><name><surname>Thorogood</surname><given-names>Chris</given-names></name></person-group><article-title>﻿A revision of the genus <italic><tp:taxon-name><tp:taxon-name-part taxon-name-part-type="genus" reg="Cistanche">Cistanche</tp:taxon-name-part></tp:taxon-name></italic> (<tp:taxon-name><tp:taxon-name-part taxon-name-part-type="family">Orobanchaceae</tp:taxon-name-part></tp:taxon-name>) in Israel, and considerations for its taxonomic circumscription in the Middle East</article-title><source>PhytoKeys</source><day>01</day><month>08</month><year>2025</year><volume>260</volume><fpage>213</fpage><lpage>236</lpage><pub-id pub-id-type="doi">10.3897/phytokeys.260.158426</pub-id></mixed-citation></tp:treatment-meta><tp:nomenclature><label>﻿</label><tp:taxon-name>
              <object-id xmlns:xlink="http://www.w3.org/1999/xlink" content-type="arpha" xlink:type="simple">635D3BBA-B605-5AD4-A15B-A8A9D5BB33DE</object-id>
              <tp:taxon-name-part taxon-name-part-type="genus" reg="Cistanche">Cistanche</tp:taxon-name-part>
              <tp:taxon-name-part taxon-name-part-type="species" reg="tinctoria">tinctoria</tp:taxon-name-part>
            </tp:taxon-name><tp:taxon-authority>(Forssk.) Beck</tp:taxon-authority></tp:nomenclature><tp:treatment-sec sec-type="description" id="SECID0EOJAG"><title>Description.</title><p>A holoparasitic (achlorophyllous), glabrous herb, with a stout stem, swollen at the base. Plant robust, 30–150 cm, stem purple to dark purplish-brown, 15–40 mm in diameter. Lower scales dense, constricted, entire, triangular, dark, 5–10 × 5–10 mm. Middle and upper scales and floral bracts triangular-lanceolate, entire, scarious and markedly serrate along the margins, purple to dark purplish-brown, 7–15 × 15–30 mm. Inflorescence a dense, many-flowered spike, 20–150 cm long, 5–15 cm in diameter. Floral bracts about as long as calyx or somewhat longer. Floral bracteoles 2, linear or lanceolate, obtuse, 2–6 × 10–20 mm, pale lilac to dark purple, scarious and serrate along the margin, attached to the calyx base and equal or slightly shorter than calyx. Calyx tubular-campanulate, pale lilac to dark purple, 10–22 mm. Calyx lobes 5, equal or subequal with one slightly shorter lobe, oblong-rounded, entire, scarious and serrate at the margin. The upper lobe is shorter than the rest by up to 3 mm. Corolla infundibuliform, pentamerous, 35–45 mm. Corolla tube tinged lilac to purple externally (conspicuous, especially in bud), yellow within with two shallow yellow folds inside. Corolla tube arched beneath the middle. Inner tube more or less short-pubescent around the filament bases and glabrous elsewhere. Limb tinged pale violet to deep purple (mostly on upper lobes, most noticeable in bud), 15–30 mm in diameter. Corolla lobes 5, rounded, equal or the upper ones slightly smaller than the other 3, usually slightly wider than long. Stamens 4, inserted at the base of the tube, included. Filaments 20–25 mm, densely pubescent at the base and weakly, very short-pubescent or glabrous above. Anthers 3 × 5 mm, densely lanuginose, rounded-elliptic to apiculate. Stigma lobes white to pale yellow. Ovary ovate, 4–5 × 10–12 mm, white or yellowish-white with a yellow ring at base, dark brown when dry. Capsules ovoid-globose, 12–20 × 15–20 mm, dehiscent with 2 valves. Fl. January-April.</p></tp:treatment-sec><tp:treatment-sec sec-type="habitat" id="SECID0ETJAG"><title>Habitat and prevalence.</title><p>Wadis in the arid desert, on sandy or loessial soils. Also in planted groves of <italic><tp:taxon-name><tp:taxon-name-part taxon-name-part-type="genus" reg="Tamarix">Tamarix</tp:taxon-name-part><tp:taxon-name-part taxon-name-part-type="species" reg="aphylla">aphylla</tp:taxon-name-part></tp:taxon-name></italic> (L.) Karsten. at the margins of agricultural plots. In the region, it is restricted to the southern Arava Valley, from Yotvata to Eilat. It seems this species occurs in the region at the margins of its distribution, and is very rare in Israel – currently known from only 15 localities. Is it present in S. Sinai, and probably also in Jordan on the eastern side of the Arava Valley.</p></tp:treatment-sec><tp:treatment-sec sec-type="host" id="SECID0EEKAG"><title>Host.</title><p>Observed in the region on <italic><tp:taxon-name><tp:taxon-name-part taxon-name-part-type="genus" reg="Tamarix">Tamarix</tp:taxon-name-part><tp:taxon-name-part taxon-name-part-type="species" reg="aphylla">aphylla</tp:taxon-name-part></tp:taxon-name></italic> (L.) Karsten. Other potential hosts include: <italic><tp:taxon-name><tp:taxon-name-part taxon-name-part-type="genus" reg="Haloxylon">Haloxylon</tp:taxon-name-part><tp:taxon-name-part taxon-name-part-type="species" reg="persicum">persicum</tp:taxon-name-part></tp:taxon-name></italic> Bunge, <italic><tp:taxon-name><tp:taxon-name-part taxon-name-part-type="genus" reg="Caroxylon">Caroxylon</tp:taxon-name-part><tp:taxon-name-part taxon-name-part-type="species" reg="imbricatum">imbricatum</tp:taxon-name-part></tp:taxon-name></italic> (Forssk.) Moq. And <italic><tp:taxon-name><tp:taxon-name-part taxon-name-part-type="genus" reg="Caroxylon">Caroxylon</tp:taxon-name-part><tp:taxon-name-part taxon-name-part-type="species" reg="gaetulum">gaetulum</tp:taxon-name-part></tp:taxon-name></italic> (Maire) Akhani &amp; Roalson. Probably other desert shrubs, especially in the <tp:taxon-name><tp:taxon-name-part taxon-name-part-type="family">Amaranthaceae</tp:taxon-name-part></tp:taxon-name>.</p></tp:treatment-sec><tp:treatment-sec sec-type="notes" id="SECID0E2LAG"><title>Notes.</title><p>We initially considered these populations to be a colour morph of <italic><tp:taxon-name><tp:taxon-name-part taxon-name-part-type="genus" reg="Cistanche">C.</tp:taxon-name-part><tp:taxon-name-part taxon-name-part-type="species" reg="tubulosa">tubulosa</tp:taxon-name-part></tp:taxon-name></italic>, until phylogenetic work confirmed these species are genetically distinct (in prep.). No clear, discernible morphological differences were observed between the two species, beside the purple coloration of <italic><tp:taxon-name><tp:taxon-name-part taxon-name-part-type="genus" reg="Cistanche">C.</tp:taxon-name-part><tp:taxon-name-part taxon-name-part-type="species" reg="tinctoria">tinctoria</tp:taxon-name-part></tp:taxon-name></italic>. Further work may confirm ecological differences such as habitat and host range; for example <italic><tp:taxon-name><tp:taxon-name-part taxon-name-part-type="genus" reg="Cistanche">C.</tp:taxon-name-part><tp:taxon-name-part taxon-name-part-type="species" reg="tubulosa">tubulosa</tp:taxon-name-part></tp:taxon-name></italic> (as circumscribed here) is not reported to parasitize any the host species described for <italic><tp:taxon-name><tp:taxon-name-part taxon-name-part-type="genus" reg="Cistanche">C.</tp:taxon-name-part><tp:taxon-name-part taxon-name-part-type="species" reg="tinctoria">tinctoria</tp:taxon-name-part></tp:taxon-name></italic>, and is absent from sandy substrates in the region. The taxa are not known to co-occur in the region.</p></tp:treatment-sec><tp:treatment-sec sec-type="material" id="SECID0ENNAG"><title>Specimens examined.</title><p>Israel • Arava Valley, Samar. Sands, 4.3.1983, A. Liston (HUJ123613!); Israel • S. Arava Valley, sand, crop fields north of Yotvata, coor <named-content xmlns:xlink="http://www.w3.org/1999/xlink" content-type="dwc:verbatimCoordinates" xlink:type="simple"><named-content content-type="geo-json" specific-use="{&#34;type&#34;:&#34;Point&#34;,&#34;coordinates&#34;:[35.077194,29.906167]}" id="NCID0EWNAG" xlink:type="simple">29°54'22.2"N, 35°04'37.9"E</named-content></named-content>, 80 m, parasite on <italic><tp:taxon-name><tp:taxon-name-part taxon-name-part-type="genus" reg="Tamarix">Tamarix</tp:taxon-name-part><tp:taxon-name-part taxon-name-part-type="species" reg="aphylla">aphylla</tp:taxon-name-part></tp:taxon-name></italic> (L.) Karsten, purple form, 17.January.2013. Dar Ben-Natan (TELA2073!); Sinai • Tiran Island, S. peninsula, coastal foothills N. of Gebel Tiran, small sandy wadis between low sandstone questas, 13.December.1968. N. Tadmor &amp; A. Danin (HUJ123614!).</p></tp:treatment-sec></tp:taxon-treatment>
