# Supplementary material for: ﻿A revision of the genus Cistanche (Orobanchaceae) in Israel, and considerations for its taxonomic circumscription in the Middle East
Source: PhytoKeys. 2025 Aug 1;260:213–36. doi: 10.3897/phytokeys.260.158426 (PMC12334923; doi:10.3897/phytokeys.260.158426)
Supplement: XML Treatment for Cistanche violacea [file phytokeys.260.158426-treatment4.xml]

<!DOCTYPE tp:taxon-treatment
  PUBLIC "-//TaxonX//DTD Taxonomic Treatment Publishing DTD v0 20100105//EN" "tax-treatment-NSO.dtd">
<tp:taxon-treatment xmlns:tp="http://www.plazi.org/taxpub"><tp:treatment-meta><kwd-group><label>Taxon classification</label><kwd>
                <named-content content-type="kingdom">Plantae</named-content>
              </kwd><kwd>
                <named-content content-type="order">Lamiales</named-content>
              </kwd><kwd>
                <named-content content-type="family">Orobanchaceae</named-content>
              </kwd></kwd-group><mixed-citation publication-type="journal"><person-group><name><surname>Ben-Natan</surname><given-names>Dar</given-names></name><name><surname>Thorogood</surname><given-names>Chris</given-names></name></person-group><article-title>﻿A revision of the genus <italic><tp:taxon-name><tp:taxon-name-part taxon-name-part-type="genus" reg="Cistanche">Cistanche</tp:taxon-name-part></tp:taxon-name></italic> (<tp:taxon-name><tp:taxon-name-part taxon-name-part-type="family">Orobanchaceae</tp:taxon-name-part></tp:taxon-name>) in Israel, and considerations for its taxonomic circumscription in the Middle East</article-title><source>PhytoKeys</source><day>01</day><month>08</month><year>2025</year><volume>260</volume><fpage>213</fpage><lpage>236</lpage><pub-id pub-id-type="doi">10.3897/phytokeys.260.158426</pub-id></mixed-citation></tp:treatment-meta><tp:nomenclature><label>﻿</label><tp:taxon-name>
              <object-id xmlns:xlink="http://www.w3.org/1999/xlink" content-type="arpha" xlink:type="simple">33A9E317-0E80-519D-87FD-103F39C457A7</object-id>
              <tp:taxon-name-part taxon-name-part-type="genus" reg="Cistanche">Cistanche</tp:taxon-name-part>
              <tp:taxon-name-part taxon-name-part-type="species" reg="violacea">violacea</tp:taxon-name-part>
            </tp:taxon-name><tp:taxon-authority>(Desf.) Hoffmanns &amp; Link</tp:taxon-authority><tp:nomenclature-citation-list><tp:nomenclature-citation><tp:taxon-name>
                  <tp:taxon-name-part taxon-name-part-type="genus" reg="Phelypaea"/>
                  <tp:taxon-name-part taxon-name-part-type="species" reg="violacea"/>
                </tp:taxon-name><comment>≡ <tp:taxon-name><tp:taxon-name-part taxon-name-part-type="genus" reg="Phelypaea">Phelypaea</tp:taxon-name-part><tp:taxon-name-part taxon-name-part-type="species" reg="violacea">violacea</tp:taxon-name-part></tp:taxon-name> Desf., Fl. Atlant. 2: 60, t. 146 (1798) [basionym]. </comment></tp:nomenclature-citation><tp:nomenclature-citation><tp:taxon-name>
                  <tp:taxon-name-part taxon-name-part-type="genus" reg="Orobanche"/>
                  <tp:taxon-name-part taxon-name-part-type="species" reg="violacea"/>
                </tp:taxon-name><comment>≡ <tp:taxon-name><tp:taxon-name-part taxon-name-part-type="genus" reg="Orobanche">Orobanche</tp:taxon-name-part><tp:taxon-name-part taxon-name-part-type="species" reg="violacea">violacea</tp:taxon-name-part></tp:taxon-name> (Desf.) Wallr., Orob. Gen. 70 (1825). </comment></tp:nomenclature-citation><tp:nomenclature-citation><tp:taxon-name>
                  <tp:taxon-name-part taxon-name-part-type="genus" reg="Cistanche"/>
                  <tp:taxon-name-part taxon-name-part-type="species" reg="violacea"/>
                </tp:taxon-name><comment>≡ <tp:taxon-name><tp:taxon-name-part taxon-name-part-type="genus" reg="Cistanche">Cistanche</tp:taxon-name-part><tp:taxon-name-part taxon-name-part-type="species" reg="violacea">violacea</tp:taxon-name-part></tp:taxon-name> (Desf.) Beck, Biblioth. Bot. 19: 267 (1890), comb. superfl. </comment></tp:nomenclature-citation></tp:nomenclature-citation-list></tp:nomenclature><tp:treatment-sec sec-type="description" id="SECID0E1QAG"><title>Description.</title><p>A holoparasitic (achlorophyllous), glabrous herb. Plant robust, 10–80 cm, stem white to grey or purple, 10–20 mm in diameter, swollen at the base. Lower scales dense, constricted, entire, triangular, yellowish-white to dark grey, 5–10 × 5–10 mm. Middle and upper scales and floral bracts triangular-lanceolate, entire, scarious and strongly serrate along the margins, white or lilac to purple or dark purplish-brown, 7–15 × 15–30 mm. Inflorescence a dense spike, up to 30 cm long, 5–15 cm in diameter. Floral bracts about as long as calyx or somewhat longer. Floral bracteoles 2, linear or lanceolate, obtuse, 2–6 × 10–22 mm, white, grey or purple, scarious and serrate along the margins, attached to the calyx base and equal or slightly shorter than calyx. Calyx tubular-campanulate, white, lilac, purple or purplish-brown, 10–22 mm. Calyx lobes 5, subequal, oblong-rounded, entire, scarious and serrate along the margins. The upper lobe is shorter than the rest by up to 3 mm. Corolla infundibuliform, pentamerous, 35–50 mm. Corolla tube white, with two well-pronounced, conspicuous yellow folds inside. Corolla tube arched beneath the middle. Inner tube more or less pubescent around the filament bases and glabrous elsewhere. Limb pale to deep purple-violet, 15–25 mm in diameter. Corolla lobes 5, rounded, equal or the upper ones slightly smaller than the other 3, usually wider than long. Stamens 4, inserted at the base of the tube, included. Filaments 18–21 mm, densely pubescent at the base and very sparsely, very short-pubescent or glabrous above. Anthers 2–3 × 4.5–5.5 mm, densely pilose, acuminate. Ovary ovate, 5–10 × 10–15 mm, white with a yellow ring at base. Stigma lobes whitish or yellowish. Capsules ovoid-globose, 12–20 × 15–20 mm, dark brown when dry, dehiscent with 2(-3–4) valves. Fl. February-April.</p></tp:treatment-sec><tp:treatment-sec sec-type="habitat" id="SECID0E6QAG"><title>Habitat and prevalence.</title><p><italic><tp:taxon-name><tp:taxon-name-part taxon-name-part-type="genus" reg="Cistanche">C.</tp:taxon-name-part><tp:taxon-name-part taxon-name-part-type="species" reg="violacea">violacea</tp:taxon-name-part></tp:taxon-name></italic> occurs on alluvial gravel and clay substrates (mostly loess and marl) in wadies along the Rift Valley from the Dead Sea to Eilat, in the eastern and southern Judean desert and rarely in the central Negev, and on stabilized or shallow sands over chalk in the western Negev desert. It is fairly common, though much less than <italic><tp:taxon-name><tp:taxon-name-part taxon-name-part-type="genus" reg="Cistanche">C.</tp:taxon-name-part><tp:taxon-name-part taxon-name-part-type="species" reg="tubulosa">tubulosa</tp:taxon-name-part></tp:taxon-name></italic>, occurring often in mixed populations with the latter along the Rift Valley. Present also in SE Jordan (Dead Sea area, Arava Valley, Wadi Rum), and occasionally mistaken for <italic><tp:taxon-name><tp:taxon-name-part taxon-name-part-type="genus" reg="Cistanche">C.</tp:taxon-name-part><tp:taxon-name-part taxon-name-part-type="species" reg="salsa">salsa</tp:taxon-name-part></tp:taxon-name></italic> there as well.</p></tp:treatment-sec><tp:treatment-sec sec-type="host" id="SECID0EGSAG"><title>Host.</title><p>Mostly <italic><tp:taxon-name><tp:taxon-name-part taxon-name-part-type="genus" reg="Anabasis">Anabasis</tp:taxon-name-part><tp:taxon-name-part taxon-name-part-type="species" reg="articulata">articulata</tp:taxon-name-part></tp:taxon-name></italic> (Forssk.) Moq. and <italic><tp:taxon-name><tp:taxon-name-part taxon-name-part-type="genus" reg="Atriplex">Atriplex</tp:taxon-name-part><tp:taxon-name-part taxon-name-part-type="species" reg="halimus">halimus</tp:taxon-name-part></tp:taxon-name></italic> L., more rarely observed on <italic><tp:taxon-name><tp:taxon-name-part taxon-name-part-type="genus" reg="Haloxylon">Haloxylon</tp:taxon-name-part><tp:taxon-name-part taxon-name-part-type="species" reg="negevensis">negevensis</tp:taxon-name-part></tp:taxon-name></italic> (Iljin &amp; Zohary) L.Boulos. Other possible hosts include <italic><tp:taxon-name><tp:taxon-name-part taxon-name-part-type="genus" reg="Tamarix">Tamarix</tp:taxon-name-part><tp:taxon-name-part taxon-name-part-type="species" reg="nilotica">nilotica</tp:taxon-name-part></tp:taxon-name></italic> (Erenb.) Bunge. and <italic><tp:taxon-name><tp:taxon-name-part taxon-name-part-type="genus" reg="Anabasis">Anabasis</tp:taxon-name-part><tp:taxon-name-part taxon-name-part-type="species" reg="setifera">setifera</tp:taxon-name-part></tp:taxon-name></italic> Moq. 1840.</p></tp:treatment-sec><tp:treatment-sec sec-type="notes" id="SECID0EDUAG"><title>Notes.</title><p>Aside from coloration, <italic><tp:taxon-name><tp:taxon-name-part taxon-name-part-type="genus" reg="Cistanche">C.</tp:taxon-name-part><tp:taxon-name-part taxon-name-part-type="species" reg="violacea">violacea</tp:taxon-name-part></tp:taxon-name></italic> can be difficult to distinguish from <italic><tp:taxon-name><tp:taxon-name-part taxon-name-part-type="genus" reg="Cistanche">C.</tp:taxon-name-part><tp:taxon-name-part taxon-name-part-type="species" reg="tubulosa">tubulosa</tp:taxon-name-part></tp:taxon-name></italic> and <italic><tp:taxon-name><tp:taxon-name-part taxon-name-part-type="genus" reg="Cistanche">C.</tp:taxon-name-part><tp:taxon-name-part taxon-name-part-type="species" reg="tinctoria">tinctoria</tp:taxon-name-part></tp:taxon-name></italic>, which makes determination of dry herbarium specimen problematic. Moreover, in some mixed populations in the Rift Valley, morphological intermediates occur which are most likely hybrids of <italic><tp:taxon-name><tp:taxon-name-part taxon-name-part-type="genus" reg="Cistanche">C.</tp:taxon-name-part><tp:taxon-name-part taxon-name-part-type="species" reg="violacea">violacea</tp:taxon-name-part></tp:taxon-name></italic> and <italic><tp:taxon-name><tp:taxon-name-part taxon-name-part-type="genus" reg="Cistanche">C.</tp:taxon-name-part><tp:taxon-name-part taxon-name-part-type="species" reg="tubulosa">tubulosa</tp:taxon-name-part></tp:taxon-name></italic> (Fig. <xref ref-type="fig" rid="F5">5I</xref>), based on molecular work (in prep.). In the western Negev desert, however, populations appear to be distinct. Besides pigmentation and stature, the very well-pronounced yellow folds in the throat of the corolla and anther morphology proved to be important and useful diagnostic characteristics for <italic><tp:taxon-name><tp:taxon-name-part taxon-name-part-type="genus" reg="Cistanche">C.</tp:taxon-name-part><tp:taxon-name-part taxon-name-part-type="species" reg="violacea">violacea</tp:taxon-name-part></tp:taxon-name></italic> – especially in dry specimens, both in the field and the herbarium.</p></tp:treatment-sec><tp:treatment-sec sec-type="material" id="SECID0EPWAG"><title>Specimens examined.</title><p>Israel • Judean desert, Massada, 7.April.1942. Zohary D. (HUJ123604!); Israel • Judean Desert, steppes, 4.1942, Issac Halevv (HUJ123663!); Israel • Dead sea area, Wadi Fuqra (Nahal Zin), 18.March.1967. Avishai M. (HUJ123601!, HUJ123602!); Israel • Judean desert, east of Arad, small wadi, 11.April.1967. Kollman F. (HUJ123600!); Israel • Judean desert, btw. Mezad Zafit and Mezad Tamar, hard rock, 11.March.1972. Zohary D. (HUJ123603!); Israel • Western Negev, 10 km NNW from Nizzana, Nahal Lavan, sandy loess, 25.March.1986. Danin A. (HUJ123612!); Israel • Hatzeva field school, 13.March.1997. Pazy B. and Plitmann U. (HUJ123606!); Israel • Judean Desert, Nahal Metsada west of Metsada, 60 m, 21.February.2012. Dar Ben-Natan (TELA2076!); Israel • West Negev, near Shivta, on route 211. Mar.2015. (HUJ133888!); Israel • Judean Desert, Arad to Dead Sea road, 280 m, parasite on <italic><tp:taxon-name><tp:taxon-name-part taxon-name-part-type="genus" reg="Atriplex">Atriplex</tp:taxon-name-part><tp:taxon-name-part taxon-name-part-type="species" reg="halimus">halimus</tp:taxon-name-part></tp:taxon-name></italic> L., together with <italic><tp:taxon-name><tp:taxon-name-part taxon-name-part-type="genus" reg="Cistanche">C.</tp:taxon-name-part><tp:taxon-name-part taxon-name-part-type="species" reg="tubulosa">tubulosa</tp:taxon-name-part></tp:taxon-name></italic> (Schenk) Wight ex Hook. f. and possible intermediate forms, 3.March.2015. Dar Ben-Natan (TELA2077!) Israel • northern Arava Valley, Idan reservoir, 180 m, together with <italic><tp:taxon-name><tp:taxon-name-part taxon-name-part-type="genus" reg="Cistanche">C.</tp:taxon-name-part><tp:taxon-name-part taxon-name-part-type="species" reg="tubulosa">tubulosa</tp:taxon-name-part></tp:taxon-name></italic> (Schenk) Wight ex Hook. f. and possible intermediate forms between the two species, 19.March.2019. Dar Ben-Natan (TELA2072!); Israel • western Negev desert, Nizzana, Han Nizzana yard, shallow sand over loam, coor <named-content xmlns:xlink="http://www.w3.org/1999/xlink" content-type="dwc:verbatimCoordinates" xlink:type="simple"><named-content content-type="geo-json" specific-use="{&#34;type&#34;:&#34;Point&#34;,&#34;coordinates&#34;:[34.424806,30.885250]}" id="NCID0EZXAG" xlink:type="simple">30°53'06.9"N, 34°25'29.3"E</named-content></named-content>, 190 m, parasite on <italic><tp:taxon-name><tp:taxon-name-part taxon-name-part-type="genus" reg="Anabasis">Anabasis</tp:taxon-name-part><tp:taxon-name-part taxon-name-part-type="species" reg="articulata">articulata</tp:taxon-name-part></tp:taxon-name></italic> (Forssk.) Moq. 12.March.2020. Dar Ben-Natan (HUJ133784!); Israel • Dead Sea area, east of road 90, across from massada, white clay, together with <italic><tp:taxon-name><tp:taxon-name-part taxon-name-part-type="genus" reg="Cistanche">C.</tp:taxon-name-part><tp:taxon-name-part taxon-name-part-type="species" reg="tubulosa">tubulosa</tp:taxon-name-part></tp:taxon-name></italic> (Schenk) Wight ex Hook. f., coor: <named-content xmlns:xlink="http://www.w3.org/1999/xlink" content-type="dwc:verbatimCoordinates" xlink:type="simple"><named-content content-type="geo-json" specific-use="{&#34;type&#34;:&#34;Point&#34;,&#34;coordinates&#34;:[35.386472,31.323194]}" id="NCID0EXYAG" xlink:type="simple">31°19'23.5"N, 35°23'11.3"E</named-content></named-content>, -380 m, some possibly parasitic on <italic><tp:taxon-name><tp:taxon-name-part taxon-name-part-type="genus" reg="Anabasis">Anabasis</tp:taxon-name-part><tp:taxon-name-part taxon-name-part-type="species" reg="setifera">setifera</tp:taxon-name-part></tp:taxon-name></italic> Moq., some on <italic><tp:taxon-name><tp:taxon-name-part taxon-name-part-type="genus" reg="Atriplex">Atriplex</tp:taxon-name-part><tp:taxon-name-part taxon-name-part-type="species" reg="halimus">halimus</tp:taxon-name-part></tp:taxon-name></italic> L., containing fruiting capsules dehiscent by 3 and 4 valves, 7.May.2021. Dar Ben-Natan (TELA2799!); Israel • Dead Sea area, estuary of Nahal Rahaf, western side of road 90, coor <named-content xmlns:xlink="http://www.w3.org/1999/xlink" content-type="dwc:verbatimCoordinates" xlink:type="simple"><named-content content-type="geo-json" specific-use="{&#34;type&#34;:&#34;Point&#34;,&#34;coordinates&#34;:[35.381611,31.287472]}" id="NCID0EVZAG" xlink:type="simple">31°17'14.9"N, 35°22'53.8"E</named-content></named-content>, -380 m, possibly parasitic on <italic><tp:taxon-name><tp:taxon-name-part taxon-name-part-type="genus" reg="Atriplex">Atriplex</tp:taxon-name-part><tp:taxon-name-part taxon-name-part-type="species" reg="halimus">halimus</tp:taxon-name-part></tp:taxon-name></italic> L., containing fruiting capsules dehiscent by 4 valves 7.May.2021. Dar Ben-Natan (TELA27800!); JORDAN, 40 km S of Ma’an. “Nubian sand” fields. 18.Apr.1929. A. Eig and M. Zohary (HUJ123672!); Sinai • Gebel el Tih, 110 km S. of Nakhl, Badlands of Ghareb formation at the foot of Igma Plateau, 22.November.1969. N. Tadmor (HUJ123615!); Sinai • w. foothills of Gebel Ya’allaq, wadi bed and terraces with variable sand cover of 0–50 cm, 20–30.March.1973. Corolla violet-white (not yellow), I. Noy-Meir (HUJ123617!); Sinai • N. Sinai, Umm Qataf, 2 km north of Nizzana, sands covering limestone hill, 9.April.1976. Avinoam Danin (HUJ123616!).</p></tp:treatment-sec><tp:treatment-sec><!--Section generated to contain objects referenced in tp:taxon-treatment.--><fig id="F5" position="float" orientation="portrait"><object-id xmlns:xlink="http://www.w3.org/1999/xlink" content-type="doi" xlink:type="simple">10.3897/phytokeys.260.158426.figure5</object-id><object-id xmlns:xlink="http://www.w3.org/1999/xlink" content-type="zenodo_dep_id" xlink:type="simple">16731033</object-id><object-id xmlns:xlink="http://www.w3.org/1999/xlink" content-type="arpha" xlink:type="simple">14C0A829-331E-5F8E-8CB4-C52E12D101BC</object-id><label>Figure 5.</label><caption><p><bold>A–D.</bold> Stamens of <italic><tp:taxon-name><tp:taxon-name-part taxon-name-part-type="genus" reg="Cistanche">C.</tp:taxon-name-part><tp:taxon-name-part taxon-name-part-type="species" reg="mimii">mimii</tp:taxon-name-part></tp:taxon-name></italic> sp. nov., <italic><tp:taxon-name><tp:taxon-name-part taxon-name-part-type="genus" reg="Cistanche">C.</tp:taxon-name-part><tp:taxon-name-part taxon-name-part-type="species" reg="violacea">violacea</tp:taxon-name-part></tp:taxon-name></italic>, <italic><tp:taxon-name><tp:taxon-name-part taxon-name-part-type="genus" reg="Cistanche">C.</tp:taxon-name-part><tp:taxon-name-part taxon-name-part-type="species" reg="laxiflora">laxiflora</tp:taxon-name-part></tp:taxon-name></italic>, and <italic><tp:taxon-name><tp:taxon-name-part taxon-name-part-type="genus" reg="Cistanche">C.</tp:taxon-name-part><tp:taxon-name-part taxon-name-part-type="species" reg="tubulosa">tubulosa</tp:taxon-name-part></tp:taxon-name></italic>; <bold>E.</bold><italic><tp:taxon-name><tp:taxon-name-part taxon-name-part-type="genus" reg="Cistanche">C.</tp:taxon-name-part><tp:taxon-name-part taxon-name-part-type="species" reg="violacea">violacea</tp:taxon-name-part></tp:taxon-name></italic>, Left to right - dissected calyx, bracteoles and bract (specimen from Nizzana); <bold>F.</bold><italic><tp:taxon-name><tp:taxon-name-part taxon-name-part-type="genus" reg="Cistanche">C.</tp:taxon-name-part><tp:taxon-name-part taxon-name-part-type="species" reg="tubulosa">tubulosa</tp:taxon-name-part></tp:taxon-name></italic>, Left to right – bract, dissected calyx and bracteoles (specimen from Ein Saharonim); <bold>G.</bold><italic><tp:taxon-name><tp:taxon-name-part taxon-name-part-type="genus" reg="Cistanche">C.</tp:taxon-name-part><tp:taxon-name-part taxon-name-part-type="species" reg="violacea">violacea</tp:taxon-name-part></tp:taxon-name></italic> near Ein Yahav (N. Arava Valley); <bold>H.</bold> 4-valved dehiscent capsule of <italic><tp:taxon-name><tp:taxon-name-part taxon-name-part-type="genus" reg="Cistanche">C.</tp:taxon-name-part><tp:taxon-name-part taxon-name-part-type="species" reg="violacea">violacea</tp:taxon-name-part></tp:taxon-name></italic> (specimen from Nahal Mor, Dead Sea area); <bold>I.</bold> Putative Hybrid between <italic><tp:taxon-name><tp:taxon-name-part taxon-name-part-type="genus" reg="Cistanche">C.</tp:taxon-name-part><tp:taxon-name-part taxon-name-part-type="species" reg="tubulosa">tubulosa</tp:taxon-name-part></tp:taxon-name></italic> and <italic><tp:taxon-name><tp:taxon-name-part taxon-name-part-type="genus" reg="Cistanche">C.</tp:taxon-name-part><tp:taxon-name-part taxon-name-part-type="species" reg="violacea">violacea</tp:taxon-name-part></tp:taxon-name></italic> near Ein Yahav (N. Arava Valley); <bold>J.</bold> Habit of <italic><tp:taxon-name><tp:taxon-name-part taxon-name-part-type="genus" reg="Cistanche">Cistanche</tp:taxon-name-part><tp:taxon-name-part taxon-name-part-type="species" reg="tubulosa">tubulosa</tp:taxon-name-part></tp:taxon-name></italic>, parasitic on <italic><tp:taxon-name><tp:taxon-name-part taxon-name-part-type="genus" reg="Atriplex">Atriplex</tp:taxon-name-part><tp:taxon-name-part taxon-name-part-type="species" reg="halimus">halimus</tp:taxon-name-part></tp:taxon-name></italic> near Tzofar (Arava Valley); <bold>K.</bold> 4-valved dehiscent capsule of <italic><tp:taxon-name><tp:taxon-name-part taxon-name-part-type="genus" reg="Cistanche">C.</tp:taxon-name-part><tp:taxon-name-part taxon-name-part-type="species" reg="tubulosa">tubulosa</tp:taxon-name-part></tp:taxon-name></italic> near Arad to Dead Sea road (Judean Desert); <bold>L.</bold> Habit <italic><tp:taxon-name><tp:taxon-name-part taxon-name-part-type="genus" reg="Cistanche">C.</tp:taxon-name-part><tp:taxon-name-part taxon-name-part-type="species" reg="tinctoria">tinctoria</tp:taxon-name-part></tp:taxon-name></italic> in Yotvata’s agricultural fields, parasitic on <italic><tp:taxon-name><tp:taxon-name-part taxon-name-part-type="genus" reg="Tamarix">Tamarix</tp:taxon-name-part><tp:taxon-name-part taxon-name-part-type="species" reg="aphylla">aphylla</tp:taxon-name-part></tp:taxon-name></italic>.</p></caption><graphic xmlns:xlink="http://www.w3.org/1999/xlink" xlink:href="phytokeys-260-213_article-158426__-g005.jpg" position="float" orientation="portrait" xlink:type="simple" id="oo_1385789.jpg"><uri content-type="original_file" xlink:type="simple">https://binary.pensoft.net/fig/1385789</uri></graphic></fig></tp:treatment-sec></tp:taxon-treatment>
